# Supplementary material for: Structure Revision of Formyl Phloroglucinol Meroterpenoids: A Unified Approach Using NMR Fingerprinting and DFT NMR and ECD Analyses
Source: Molecules. 2024 Jan 25;29(3):594. doi: 10.3390/molecules29030594 (PMC10856187; doi:10.3390/molecules29030594)
Supplement: Supplementary file 1 [file molecules-29-00594-s001.zip]

Archive with 1 entries (1 files):
- molecules-2823724-supplementary.pdf
